# Supplementary material for: OSH inspector ratio to strengthen decent workplace safety and health: a cross-regional trend analysis research
Source: Front Public Health. 2026 Apr 8;14:1806383. doi: 10.3389/fpubh.2026.1806383 (PMC13099828; doi:10.3389/fpubh.2026.1806383)
Supplement: Supplementary file 1 [file Data_Sheet_1.zip]

Archive with 10 entries (10 files):
- Supplementary document Group 1 – Descriptive and multivariate analysis.docx
- Supplementary document Group 1 – Descriptive and multivariate analysis.pdf
- Supplementary document Group 2 - Descriptive and regression analysis.docx
- Supplementary document Group 2 - Descriptive and regression analysis.pdf
- Supplementary document Groups 3 and 4 - Descriptive and regression analysis.docx
- Supplementary document Groups 3 and 4 - Descriptive and regression analysis.pdf
- Supplementary document Malaysia - Descriptive and multivariate regression.docx
- Supplementary document Malaysia - Descriptive and multivariate regression.pdf
- Supplementary document Saskatchewan - Descriptive and multivariate regression analysis.docx
- Supplementary document Saskatchewan - Descriptive and multivariate regression analysis.pdf
